# Supplementary material for: Personalized Genotype‐Based Approach for Treatment of Phenylketonuria
Source: J Inherit Metab Dis. 2025 Jul 29;48(5):e70067. doi: 10.1002/jimd.70067 (PMC12307255; doi:10.1002/jimd.70067)
Supplement: Supplementary file 3 — Table S1: jimd70067‐sup‐0003‐TableS1.xlsx. PAH gene variants. [file JIMD-48-0-s003.xlsx]

## Sheet: Sheet1
NM_000277.3	NP_000268.1	NG_008690.2	NC_000012.11(GRCh37)	NC_000012.12(GRCh38)	Variant allele frequency*, %
c.47C>A	p.Ser16Tyr	g.46327C>A	g.103310862G>T	g.102917084G>T
c.117C>G	p.Phe39Leu	g.50569C>G	g.103306620G>C	g.102912842G>C	0.33
c.137G>C	p.Gly46Ala	g.50589G>C	g.103306600C>G	g.102912822C>G	0.005
c.143T>C	p.Leu48Ser	g.50595T>C	g.103306594A>G	g.102912816A>G	1.715
c.194T>C	p.Ile65Thr	g.68518T>C	g.103288671A>G	g.102894893A>G	1.325
c.311C>A	p.Ala104Asp	g.68635C>A	g.103288554G>T	g.102894776G>T	0.325
c.331C>T	p.Arg111Ter	g.68655C>T	g.103288534G>A	g.102894756G>A	0.54
c.(441+1_442-1)_(509+1_510-1)del	p.(ex5del)	g.96748_96815del	g.(103249111_103260373)_(103260442_103271239)del	g.(102855333_102866595)_(102866664_102877461)del	0.5**
c.473G>A	p.Arg158Gln	g.96779G>A	g.103260410C>T	g.102866632C>T	2.22
c.493G>A	p.Ala165Thr	g.96799G>A	g.103260390C>T	g.102866612C>T	0.02
c.604G>A	p.Ala202Thr	g.108173G>A	g.103249016C>T	g.102855238C>T	0.005
c.631C>A	p.Pro211Thr	g.108200C>A	g.103248989G>T	g.102855211G>T	0.175
c.664_665del	p.Asp222Ter	g.108233_108234del	g.103248956_103248957del	g.102855178_102855179del	0.48
c.673C>A	p.Pro225Thr	g.108242C>A	g.103248947G>T	g.102855169G>T	0.11
c.722G>A	p.Arg241His	g.110476G>A	g.103246713C>T	g.102852935C>T	0.275
c.727C>T	p.Arg243Ter	g.110481C>T	g.103246708G>A	g.102852930G>A	1.035
c.728G>A	p.Arg243Gln	g.110482G>A	g.103246707C>T	g.102852929C>T	0.9
c.734T>C	p.Val245Ala	g.110488T>C	g.103246701A>G	g.102852923A>G	0.295
c.754C>T	p.Arg252Trp	g.110508C>T	g.103246681G>A	g.102852903G>A	1.35
c.781C>T	p.Arg261Ter	g.110535C>T	g.103246654G>A	g.102852876G>A	1.035
c.782G>A	p.Arg261Gln	g.110536G>A	g.103246653C>T	g.102852875C>T	4.34
c.838G>A	p.Glu280Lys	g.110592G>A	g.103246597C>T	g.102852819C>T	0.95
c.842C>T	p.Pro281Leu	g.110596C>T	g.103246593G>A	g.102852815G>A	3.21
c.890G>A	p.Arg297His	g.111702G>A	g.103245487C>T	g.102851709C>T	0.145
c.898G>T	p.Ala300Ser	g.111710G>T	g.103245479C>A	g.102851701C>A	1.255
c.916A>G	p.Ile306Val	g.116463A>G	g.103240726T>C	g.102846948T>C	0.64
c.926C>T	p.Ala309Val	g.116473C>T	g.103240716G>A	g.102846938G>A	0.085
c.960G>C	p.Lys320Asn	g.116507G>C	g.103240682C>G	g.102846904C>G	0.08
c.1045T>C	p.Ser349Pro	g.119055T>C	g.103238134A>G	g.102844356A>G	0.59
c.1066-11G>A	p.Gln355_Tyr356insGlyLeuGln	g.119621G>A	g.103237568C>T	g.102843790C>T	5.505
c.1075T>G	p.Ser359Ala	g.119641T>G	g.103237548A>C	g.102843770A>C
c.1139C>T	p.Thr380Met	g.119705C>T	g.103237484G>A	g.102843706G>A	0.25
c.1162G>A	p.Val388Met	g.119728G>A	g.103237461C>T	g.102843683C>T	1.155
c.1169A>G	p.Glu390Gly	g.119735A>G	g.103237454T>C	g.102843676T>C	1.05
c.1196T>C	p.Val399Ala	g.119762T>C	g.103237427A>G	g.102843649A>G	0.015
c.1206T>G	p.Phe402Leu	g.122902T>G	g.103234287A>C	g.102840509A>C	0.005
c.1208C>T	p.Ala403Val	g.122904C>T	g.103234285G>A	g.102840507G>A	1.655
c.1222C>T	p.Arg408Trp	g.122918C>T	g.103234271G>A	g.102840493G>A	21.725
c.1223G>A	p.Arg408Gln	g.122919G>A	g.103234270C>T	g.102840492C>T	0.33
c.1241A>G	p.Tyr414Cys	g.122937A>G	g.103234252T>C	g.102840474T>C	1.88
c.1243G>A	p.Asp415Asn	g.122939G>A	g.103234250C>T	g.102840472C>T	0.3
c.1315+1G>A	p.Asn401Ter	g.123012G>A	g.103234177C>T	g.102840399C>T	3.28
					61.085	Total
*	Frequency among the total of 11453 PKU patients (22906 chromosomes). Data from PAH genotype & activity landscape web resource http://pah-activitylandscapes.org/ [accessed 20.12.2024]
**	Summarized allele frequency for all available variants with a cDNA change of exon 5 deletion
