# Supplementary material for: Personalized Genotype‐Based Approach for Treatment of Phenylketonuria
Source: J Inherit Metab Dis. 2025 Jul 29;48(5):e70067. doi: 10.1002/jimd.70067 (PMC12307255; doi:10.1002/jimd.70067)
Supplement: Supplementary file 4 — Table S2: jimd70067‐sup‐0004‐TableS2.xlsx. PAH gene genotypes. [file JIMD-48-0-s002.xlsx]

## Sheet: Sheet1
PAH genotype	Subpopulation	Peak parameters			50% [Phe] working range, uM	QC metrics			Phenotype*				BH4-response*				Genotype frequency**, %
		Residual activity, % WT	[Phe], uM	[BH4], uM		RMSE	NoP	VT	Classic PKU (>1200µmol/L Phe), %	Mild PKU (600-1200µmol/L Phe), %	MHPA (<600µmol/L Phe), %	Nr of tested patients	Yes, %	No, %	Slow, %	Nr of tested patients
p.[Arg111Ter];[Arg408Trp]	0	-	-	-	-	0.18	3	0.02	100	0	0	28	0	100	0	6	0.17
p.[Arg158Gln];[Arg158Gln]	0	-	-	-	-	0.2	3	0.01	98	2	0	61	0	100	0	16	0.26
p.[Arg158Gln];[Arg408Trp]	0	-	-	-	-	0.25	5	0.03	100	0	0	243	0	100	0	24	1.77
p.[Arg158Gln];[Pro281Leu]	0	-	-	-	-	0.2	5	0.01	100	0	0	29	0	100	0	14	0.12
p.[Arg243Ter];[Arg243Ter]	0	-	-	-	-	0.18	3	1.4	100	0	0	94	0	100	0	5	0.41
p.[Arg243Ter];[Arg408Trp]	0	-	-	-	-	0.23	3	0.3	98	2	0	56	0	100	0	14	0.4
p.[Arg252Trp];[Arg252Trp]	0	-	-	-	-	0.24	11	0.03	99	1	0	123	0	100	0	6	0.35
p.[Arg252Trp];[Arg408Trp]	0	-	-	-	-	0.3	13	0.02	100	0	0	105	0	100	0	4	0.72
p.[Arg261Ter];[Arg408Trp]	0	-	-	-	-	0.2	5	0.09	100	0	0	32	0	100	0	4	0.31
p.[Arg408Trp];[Arg408Trp]	0	-	-	-	-	0.28	10	0.03	99	1	0	1931	0	100	0	98	15.98
p.[Arg408Trp];[Asn401Ter]	0	-	-	-	-	0.52	7	0.05	100	0	0	278	0	100	0	40	2.09
p.[Asn401Ter];[Asn401Ter]	0	-	-	-	-	0.19	4	0.02	99	1	0	90	0	100	0	15	0.4
p.[ex5del];[Arg408Trp]	0	-	-	-	-	0.2	5	0.02	100	0	0	2	0	100	0	1	0.49
p.[Gln355_Tyr356insGlyLeuGln];[Arg408Trp]	0	-	-	-	-	0.17	9	0.01	100	0	0	215	0	96	4	26	1.57
p.[Gln355_Tyr356insGlyLeuGln];[Gln355_Tyr356insGlyLeuGln]	0	-	-	-	-	0.17	9	0.02	99	1	0	667	0	99	1	116	3.42
p.[Pro225Thr];[Pro281Leu]	0	-	-	-	-	0.19	8	0.02	100	0	0	1				-	0.03
p.[Pro281Leu];[Arg408Trp]	0	-	-	-	-	0.18	8	0.02	100	0	0	204	0	100	0	23	1.57
p.[Pro281Leu];[Pro281Leu]	0	-	-	-	-	0.31	10	0.12	100	0	0	206	0	100	0	46	1.27
p.[Ala104Asp];[Ala104Asp]	1	13	187	107	24 - 1466	0.11	4	0.05	13	87	0	15	100	0	0	7	0.18
p.[Ala104Asp];[Lys320Asn]	1	16	348	93	51 - 2392	0.09	5	0.18	0	100	0	3	100	0	0	3	0.01
p.[Ala104Asp];[Ser349Pro]	1	4	234	84	22 - 2480	0.09	6	0.01	100	0	0	3				-	0.01
p.[Ala300Ser];[Ala300Ser]	1	10	352	85	83 - 1500	0.12	4	0.08	0	0	100	20	67	0	33	6	0.13
p.[Ala309Val];[Tyr414Cys]	1	9	197	101	43 - 902	0.07	1	0.03	0	100	0	1	100	0	0	1	0.01
p.[Arg158Gln];[Tyr414Cys]	1	5	221	108	31 - 1559	0.11	6	0.02	0	100	0	17	82	9	9	11	0.06
p.[Arg241His];[Arg408Trp]	1	3	389	95	59 -	0.09	2	0.02	3	87	10	30	38	38	24	8	0.17
p.[Arg408Trp];[Tyr414Cys]	1	11	198	116	34 - 1155	0.12	4	0.08	1	99	0	169	76	18	5	55	1.21
p.[Asp222Ter];[Tyr414Cys]	1	10	197	89	35 - 1096	0.07	3	0.05	0	100	0	3				-	1.21
p.[Gln355_Tyr356insGlyLeuGln];[Val388Met]	1	15	313	87	60 - 1638	0.13	5	0.11	58	42	0	38	0	86	14	7	0.17
p.[Gly46Ala];[Ala300Ser]	1	14	346	81	75 - 1595	0.09	1	0.08				-				-	0.01
p.[Ile65Thr];[Asn401Ter]	1	6	398	67	79 - 2006	0.09	3	0.38	72	28	0	25	0	100	0	9	0.08
p.[Leu48Ser];[Arg158Gln]	1	3	311	80	28 -	0.07	3	0.02	36	64	0	33	61	22	17	18	0.19
p.[Leu48Ser];[Arg408Trp]	1	2	401	82	33 -	0.07	3	0.02	70	30	0	125	18	76	6	33	0.74
p.[Leu48Ser];[Gln355_Tyr356insGlyLeuGln]	1	3	343	101	24 -	0.09	4	0.01	40	60	0	47	31	38	31	26	0.29
p.[Leu48Ser];[Ile306Val]	1	4	221	110	22 - 2166	0.1	3	0.02	0	0	100	5	100	0	0	1	0.04
p.[Leu48Ser];[Tyr414Cys]	1	10	374	108	30 -	0.13	4	0.1	0	100	0	5	100	0	0	3	0.02
p.[Phe39Leu];[Arg408Trp]	1	5	246	95	37 - 1626	0.1	3	0.05	93	7	0	27	0	100	0	14	0.13
p.[Pro281Leu];[Ala300Ser]	1	6	380	108	63 - 2295	0.07	1	0.03	0	12	88	17	100	0	0	6	0.1
p.[Ser16Tyr];[Arg408Trp]	1	6	361	70	60 - 2173	0.07	1	0.02				-				-
p.[Ser359Ala];[Arg408Trp]	1	3	351	115	54 - 2274	0.08	4	0.02				-				-
p.[Tyr414Cys];[Asn401Ter]	1	8	346	81	29 -	0.16	3	0.08	0	100	0	89	87	6	6	31	0.53
p.[Tyr414Cys];[Tyr414Cys]	1	13	175	86	42 - 730	0.06	3	0.03	0	90	10	41	100	0	0	12	0.18
p.[Val388Met];[Val388Met]	1	8	295	91	65 - 1337	0.11	3	0.07	57	43	0	61	63	25	13	16	0.24
p.[Ala300Ser];[Ala403Val]	2	8	206	67	24 - 1777	0.06	3	0.02	0	0	100	33	100	0	0	8	0.13
p.[Ala403Val];[Arg408Trp]	2	7	1	65	1 - 409	0.08	5	0.03	0	3	97	175	100	0	0	14	1.14
p.[Ala403Val];[Gln355_Tyr356insGlyLeuGln]	2	6	1	57	1 - 760	0.1	5	0.02	0	15	85	54	100	0	0	19	0.21
p.[Arg252Trp];[Tyr414Cys]	2	7	200	72	30 - 1336	0.11	4	0.04	0	100	0	14	86	0	14	7	0.05
p.[Arg408Trp];[Arg408Gln]	2	4	78	51	9 - 704	0.18	6	0.07	11	89	0	18	100	0	0	4	0.11
p.[Glu280Lys];[Ile306Val]	2	6	131	65	13 - 1342	0.12	4	0.04	0	0	100	2				-	0.02
p.[Ile306Val];[Arg408Trp]	2	4	94	70	14 - 645	0.18	5	0.02	0	1	99	71	100	0	0	3	0.59
p.[Ile306Val];[Ile306Val]	2	11	113	75	21 - 596	0.1	2	0.03	0	0	100	6				-	0.03
p.[Leu48Ser];[Ala403Val]	2	5	91	61	3 -	0.08	6	0.04	0	10	90	9	100	0	0	2	0.04
p.[Leu48Ser];[Arg252Trp]	2	2	262	75	39 - 1765	0.15	4	0.06	90	10	0	10	0	100	0	3	0.02
p.[Phe39Leu];[Asn401Ter]	2	10	230	72	32 - 1647	0.1	2	0.1	100	0	0	14	0	100	0	1	0.06
p.[Pro281Leu];[Ala403Val]	2	7	1	38	1 - 269	0.07	5	0.02	0	16	84	32	92	0	8	13	0.1
p.[Pro281Leu];[Ile306Val]	2	3	96	41	19 - 487	0.13	4	0.04	0	0	100	3				-	0.03
p.[Pro281Leu];[Tyr414Cys]	2	12	185	59	38 - 887	0.06	2	0.12	0	94	6	16	82	9	9	11	0.1
p.[Arg158Gln];[Arg261Gln]	3	8	652	97	157 -	0.04	2	0.04	48	53	0	40	64	29	7	14	0.16
p.[Arg243Ter];[Arg261Gln]	3	5	603	84	162 - 2243	0.06	2	0.02	59	41	0	22	11	78	11	9	0.09
p.[Arg261Gln];[Glu390Gly]	3	16	536	95	125 - 2289	0.07	4	0.05	0	46	54	24	100	0	0	11	0.15
p.[Arg261Gln];[Val388Met]	3	11	508	87	119 - 2160	0.13	7	0.11	46	54	0	26	67	17	17	6	0.1
p.[Arg297His];[Arg408Trp]	3	18	891	78	250 -	0.04	2	0.04	0	0	100	23				-	0.19
p.[Arg408Trp];[Asp415Asn]	3	10	192	150	42 - 885	0.19	3	0.05	0	4	96	24	100	0	0	2	0.14
p.[Asp222Ter];[Arg261Gln]	3	7	596	92	161 - 2208	0.05	1	0.01	80	20	0	10				-	0.09
p.[Glu390Gly];[Asn401Ter]	3	20	462	117	92 - 2312	0.04	1	0.08	0	67	33	15	100	0	0	6	0.1
p.[Ile65Thr];[Arg261Gln]	3	14	614	80	116 -	0.04	1	0.03	28	72	0	36	47	42	11	19	0.01
p.[Ile65Thr];[Arg408Trp]	3	7	487	90	71 -	0.06	1	0.04	62	24	14	84	0	100	0	20	0.29
p.[Ile65Thr];[Gln355_Tyr356insGlyLeuGln]	3	2	610	67	70 -	0.13	5	0.02	80	20	0	46	0	100	0	22	0.2
p.[Ile65Thr];[Ile65Thr]	3	16	397	66	74 - 2120	0.07	2	0.07	33	67	0	49	0	100	0	13	0.18
p.[Leu48Ser];[Arg261Gln]	3	6	547	77	77 -	0.05	3	0.02	25	75	0	59	74	21	6	34	0.25
p.[Phe402Leu];[Arg408Trp]	3	5	605	150	92 -	0.05	2	0.02	100	0	0	1				-	0.01
p.[Pro281Leu];[Glu390Gly]	3	23	528	78	98 -	0.07	1	0.08	0	89	11	18	100	0	0	9	0.14
p.[Thr380Met];[Tyr414Cys]	3	16			176 -	0.05	2	0.03	0	0	100	4				-	0.02
p.[Ala104Asp];[Arg408Trp]	4	5	291	126	15 -	0.22	5	0.04	73	27	0	26	11	67	22	9	0.03
p.[Ala165Thr];[Ala202Thr]	4	2	258	130	44 - 1515	0.11	5	0.01				-				-
p.[Ala300Ser];[Arg408Trp]	4	4	363	150	70 - 1883	0.07	3	0.01	0	4	96	104	100	0	0	9	0.69
p.[Ala300Ser];[Gln355_Tyr356insGlyLeuGln]	4	6	473	117	63 -	0.07	4	0.03	0	2	98	61	100	0	0	21	0.3
p.[Arg243Gln];[Arg243Gln]	4	3	337	146	36 -	0.13	3	0.03	93	7	0	247	0	100	0	16	0.16
p.[Arg243Gln];[Asn401Ter]	4	1	463	112	52 -	0.14	6	0.01	100	0	0	2				-	0.03
p.[Arg252Trp];[Glu390Gly]	4	6	549	132	94 -	0.07	2	0.03	0	83	17	6	100	0	0	2	0.03
p.[Arg261Gln];[Arg261Gln]	4	7	691	135	162 -	0.04	1	0.02	47	53	0	367	73	23	4	101	1.74
p.[Arg261Gln];[Arg408Trp]	4	3	679	145	148 -	0.06	4	0.02	76	23	0	291	2	93	5	44	2.12
p.[Arg261Gln];[Asn401Ter]]	4	3	641	133	143 -	0.11	2	0.03	75	25	0	76	0	97	3	30	0.41
p.[Arg261Gln];[Gln355_Tyr356insGlyLeuGln]	4	6	683	122	164 -	0.05	4	0.02	76	24	0	121	4	96	0	53	0.62
p.[Arg261Gln];[Glu280Lys]	4	3	626	103	160 - 2446	0.07	5	0.05	86	14	0	22	0	100	0	12	0.07
p.[Arg261Gln];[Ile306Val]	4	5	392	121	27 -	0.07	2	0.01	0	0	100	9				-	0.07
p.[Arg261Gln];[Pro281Leu]	4	3	716	124	125 -	0.13	7	0.04	56	44	0	43	29	53	18	17	0.19
p.[Gln355_Tyr356insGlyLeuGln];[Glu390Gly]	4	10	1232	135	124 -	0.09	6	0.07	0	65	35	20	100	0	0	11	0.1
p.[Leu48Ser];[Leu48Ser]	4	8	476	146	30 -	0.07	5	0.05	36	63	1	103	75	17	8	60	0.5
p.[Val245Ala];[Arg408Trp]	4	14	358	123	66 - 1938	0.06	1	0.13	0	0	100	36	100	0	0	6	0.2
p.[Val388Met];[Arg408Trp]	4	3	329	127	65 - 1664	0.1	5	0.04	21	79	0	28	0	100	0	4	0.15
p.[Val399Ala];[Arg408Trp]	4	3	601	138	71 -	0.07	4	0.01	100	0	0	1				-	0.02
p.[Ala403Val];[Ala403Val]	5	23	2	66	1 - 250	0.07	1	0.08	0	0	100	32	100	0	0	6	0.15
p.[Ala403Val];[Asn401Ter]	5	32	1	45	1 - 194	0.06	2	0.2	0	8	92	25	100	0	0	12	0.1
p.[Arg158Gln];[Ala403Val]	5	23	1	48	1 - 217	0.06	4	0.05	0	4	96	28	100	0	0	6	0.1
p.[Asp415Asn];[Asn401Ter]	5	28	170	82	37 - 769	0.07	4	0.09	0	0	100	10				-	0.06
p.[Asp415Asn];[Asp415Asn]	5	51	202	108	44 - 920	0.05	2	0.07	0	0	100	2				-	0.01
p.[Glu390Gly];[Arg408Trp]	5	26	435	80	98 - 1935	0.05	2	0.1	0	63	37	89	100	0	0	25	0.57
p.[Glu390Gly];[Glu390Gly]	5	32	495	126	102 - 2409	0.04	1	0.07	0	25	75	28	100	0	0	7	0.15
p.[Pro211Thr];[Arg408Gln]	5	23	149	121	26 - 842	0.06	4	0.17				-				-
Total												7854				1426	50.36
Total, included in analysis only												7756				1152
*	Data sourced from BioPKU database http://www.biopku.org/ [accessed 06.09.2023]
**	Frequency among the total of 11453 PKU patients' PAH genotypes. Data from PAH genotype & activity landscape web resource http://pah-activitylandscapes.org/ [accessed 20.12.2024]
	Data excluded from the reference clinical dataset
Quality control metrics:
NoP	Number of peaks in the original landscapes
RMSE	Root mean squared error between the original and modeled landscapes
VT	Variation between the triplicates as the maximum value of the ratio between the range and the median value across wells
